# Supplementary material for: The Anti-Fatigue Effect of Glycoprotein from Hairtail Fish (Trichiurus lepturus) on BALB/c Mice
Source: Foods. 2023 Mar 14;12(6):1245. doi: 10.3390/foods12061245 (PMC10048760; doi:10.3390/foods12061245)
Supplement: Supplementary file 1 [file foods-12-01245-s001.zip]

Archive with 4 entries (4 files):
- Table S1 Antioxidant Activity of HGP and Vitamin C.xlsx
- Table S2 Behavioral Tests of Mice.xls
- Table S3 Body and Organ Weights.xls
- Table S4 Biochemical Indexes Related to Anti-Fatigue Activity.xlsx
