# Supplementary material for: The Anti-Fatigue Effect of Glycoprotein from Hairtail Fish (Trichiurus lepturus) on BALB/c Mice
Source: Foods. 2023 Mar 14;12(6):1245. doi: 10.3390/foods12061245 (PMC10048760; doi:10.3390/foods12061245)
Supplement: Supplementary file 1 [file foods-12-01245-s001.zip › Table S1 Antioxidant Activity of HGP and Vitamin C.xlsx]

## Sheet: total antioxidant capacity
		Measurement							Vc
	blank	10mg/ml	20mg/ml	30mg/ml	40mg/ml	50mg/ml	60mg/ml	100mg/ml	1mg/ml
	0.0713	0.3139	0.3732	0.4011	0.6499	1.028	1.6409	2.3186	3.8674
	0.0709	0.3454	0.3664	0.4554	0.6515	1.1303	1.3366	2.1068	3.8328
	0.0694	0.3267	0.3932	0.4849	0.6739	1.2346	1.6446	2.4162	3.8896
average value	0.0705333	0.328667	0.3776	0.447133	0.658433	1.13097	1.5407	2.28053	3.86327
standard deviation	0.00100167	0.0158418	0.0139313	0.0425072	0.0134184	0.103302	0.176765	0.158174	0.0286247
y		0.2573	0.3238	0.4155	0.6045	1.1652	1.5752	2.0895	3.8202
x		0.000543113	0.00460121	0.0101971	0.0217306	0.0559468	0.0809666	0.112351	0.217965
34x		0.0184659	0.156441	0.346702	0.738842	1.90219	2.75287	3.81994	7.41083
	T-AOC	0.0185±0.0158	0.1564±0.0139	0.3467±0.0425	0.7388±0.0134	1.9022±0.1033	2.7529±0.1768	3.8199±0.1582	7.4108±0.0286
		0.0185	0.0158
		0.1564	0.0139
		0.3467	0.0425
		0.7388	0.0134
		1.9022	0.1033
		2.7529	0.1768
		3.8199	0.1582

## Sheet: Hydroxyl radical scavenging cap
			Measurement							Vc
	blank	control	10mg/ml	20mg/ml	30mg/ml	40mg/ml	50mg/ml	60mg/ml	100mg/ml	1mg/ml
	0.625	0.152	0.17	0.178	0.198	0.258	0.283	0.3935	0.4635	0.4981
	0.638	0.153	0.164	0.187	0.207	0.23	0.303	0.3397	0.4397	0.4238
	0.635	0.154	0.167	0.191	0.221	0.223	0.294	0.3446	0.4446	0.4623
average value	0.632667	0.153	0.167	0.185333	0.208667	0.237	0.293333	0.359267	0.449267	0.4614
standard deviation	0.00680686	0.001	0.003	0.00665833	0.0115902	0.0185203	0.0100167	0.029748	0.0125676	0.0371582
Measurement-control			0.014	0.0323333	0.0556667	0.084	0.140333	0.206267	0.296267	0.3084
blank-control	0.479667
（Measurement-control）/(blank-control)			0.0291869	0.0674079	0.116053	0.175121	0.292564	0.430021	0.617651	0.642946
	D%		2.92±0.30%	6.74±0.67%	11.61±1.16%	17.51±1.85%	29.26±1.00%	43.00±2.97%	61.77±1.26%	64.29±3.72%
					2.92±0.30%		2.92	0.003	0.3
					6.74±0.67%		6.74	0.00665833	0.665833
					11.61±1.16%		11.61	0.0115902	1.15902
					17.51±1.85%		17.51	0.0185203	1.85203
					29.26±1.00%		29.26	0.0100167	1.00167
					43.00±2.97%		43	0.029748	2.9748
					61.77±1.26%		61.77	0.0125676	1.25676
					64.29±3.72%

## Sheet: superoxide anion scavenging cap
			Measurement							Vc
	blank	control	10mg/ml	20mg/ml	30mg/ml	40mg/ml	50mg/ml	60mg/ml	100mg/ml	1mg/ml
	0.0439	0.835	0.498	0.435	0.384	0.364	0.349	0.3035	0.2235	0.056
	0.0507	0.847	0.528	0.461	0.408	0.371	0.331	0.3297	0.2397	0.061
	0.0504	0.857	0.529	0.468	0.418	0.367	0.345	0.3046	0.2246	0.057
average value	0.0483333	0.846333	0.518333	0.454667	0.403333	0.367333	0.341667	0.3126	0.229267	0.058
standard deviation	0.00384231	0.0110151	0.0176163	0.0173877	0.0174738	0.00351188	0.00945163	0.0148192	0.00905226	0.00264575
control-Measurement			0.328	0.391666	0.443	0.479	0.504666	0.533733	0.617066	0.788333
control-blank		0.798
（control-Measurement）/（control-blank）			0.411027	0.49081	0.555137	0.60025	0.632414	0.668838	0.773266	0.987886
	I%		41.10±1.76%	49.08±1.74%	55.51±1.75%	60.03±0.35%	63.24±0.95%	66.88±1.48%	77.33±0.91%	98.79±0.26%
			41.10±1.76%		41.1	1.76
			49.08±1.74%		49.08	1.74
			55.51±1.75%		55.51	1.75
			60.03±0.35%		60.03	0.35
			63.24±0.95%		63.24	0.95
			66.88±1.48%		66.88	1.48
			77.33±0.91%		77.33	0.91
			98.79±0.26%

## Sheet: DPPH free radical scavenging ca
		Control							Measurement							Vc
	blank	10mg/ml	20mg/ml	30mg/ml	40mg/ml	50mg/ml	60mg/ml	100mg/ml	10mg/ml	20mg/ml	30mg/ml	40mg/ml	50mg/ml	60mg/ml	100mg/ml	1mg/ml
	1.5033	0.283	0.483	0.7504	0.9622	1.2622	1.5139	1.7033	1.498	1.5807	1.6647	1.7413	1.842	1.9033	2.0647	0.1082
	1.5055	0.2208	0.4208	0.7823	0.9933	1.2933	1.5046	1.7855	1.528	1.5807	1.6684	1.7667	1.8437	1.9711	1.9684	0.1122
	1.4248	0.2442	0.4442	0.7936	0.9915	1.2915	1.5131	1.7248	1.529	1.5441	1.6281	1.7081	1.8356	1.9451	2.0281	0.1206
average value	1.47787	0.249333	0.449333	0.775433	0.982333	1.28233	1.51053	1.73787	1.51833	1.5685	1.65373	1.7387	1.84043	1.93983	2.0204	0.113667
standard deviation	0.0459702	0.0314161	0.0314161	0.0224036	0.0174592	0.0174592	0.00515396	0.0426294	0.0176163	0.021131	0.0222761	0.0293864	0.00427122	0.0342055	0.0486096	0.00632877
（blank-Vc）/blank																0.923087
（Control+blank-Measurement）/blank									0.141291	0.242681	0.405671	0.488181	0.622344	0.709501	0.808815
	I%								14.13±1.76%	24.27±2.11%	40.57±2.23%	48.82±2.94%	62.23±0.43%	70.95±3.42%	80.88±4.86%	92.31±0.63%
							14.13		14.13±1.76%		1.76
							24.27		24.27±2.11%		2.11
							40.57		40.57±2.23%		2.23
							48.82		48.82±2.94%		2.94
							62.23		62.23±0.43%		0.43
							70.95		70.95±3.42%		3.42
							80.88		80.88±4.86%		4.86
							92.31		92.31±0.63%		0.63

## Sheet: ABTS free radical scavenging ab
		Control							Measurement							Vc
	blank	10mg/ml	20mg/ml	30mg/ml	40mg/ml	50mg/ml	60mg/ml	100mg/ml	10mg/ml	20mg/ml	30mg/ml	40mg/ml	50mg/ml	60mg/ml	100mg/ml	1mg/ml
	0.839	0.075	0.063	0.056	0.056	0.055	0.063	0.057	0.607	0.577	0.482	0.443	0.386	0.338	0.273	0.122
	0.852	0.081	0.066	0.061	0.056	0.061	0.065	0.059	0.618	0.587	0.504	0.451	0.375	0.328	0.269	0.143
	0.844	0.082	0.063	0.055	0.058	0.062	0.065	0.059	0.606	0.589	0.5	0.444	0.402	0.269	0.254	0.129
average value	0.845	0.0793333	0.064	0.0573333	0.0566667	0.0593333	0.0643333	0.0583333	0.610333	0.584333	0.495333	0.446	0.387667	0.311667	0.265333	0.131333
standard deviation	0.00655744	0.00378594	0.00173205	0.00321455	0.0011547	0.00378594	0.0011547	0.0011547	0.00665833	0.0064291	0.0117189	0.0043589	0.0135769	0.0372872	0.0100167	0.0106927
（blank-Vc）/blank																0.844576
（Control+blank-Measurement）/blank									0.371598	0.384221	0.481657	0.53925	0.61144	0.707298	0.75503
	I%								37.16±0.67%	38.42±0.64%	48.17±1.17%	53.93±0.44%	61.14±1.36%	70.73±3.73%	75.50±1.00%	84.46±1.07%
							37.16		37.16±0.67%		0.67
							38.42		38.42±0.64%		0.64
							48.17		48.17±1.17%		1.17
							53.93		53.93±0.44%		0.44
							61.14		61.14±1.36%		1.36
							70.73		70.73±3.73%		3.73
							75.5		75.50±1.00%		1
							84.46		84.46±1.07%		1.07
