# Supplementary material for: The Anti-Fatigue Effect of Glycoprotein from Hairtail Fish (Trichiurus lepturus) on BALB/c Mice
Source: Foods. 2023 Mar 14;12(6):1245. doi: 10.3390/foods12061245 (PMC10048760; doi:10.3390/foods12061245)
Supplement: Supplementary file 1 [file foods-12-01245-s001.zip › Table S2 Behavioral Tests of Mice.xls]

## Sheet: Figure 2A
	2021.10.28	Test temperature: 25-30	Weighted swimming: 5% of body weight
groups	number	time（min/s）	time（min）	time（s）
NC	1	16min 45s	16.75	1005	16	45
	2	30min 30s	30.5	1830	30	30
	3	12min 05s	12.0833	725	12	5
	4	21min 46s	21.7667	1306	21	46
	5	25min 02s	25.0333	1502	25	2
	6	21min 58s	21.9667	1318	21	58
	average value		19.52
	standard deviation		5.109
LD	1	21min 46s	21.7667	1306	21	46
	2	18min 06s	18.1	1086	18	6
	3	17min 45s	17.75	1065	17	45
	4	35min 19s	35.3167	2119	35	19
	5	42min 16s	42.2667	2536	42	16
	6	22min 04s	22.0667	1324	22	4
	average value		26.2111
	standard deviation		10.1489
MD	1	39min 07s	39.1167	2347	39	7
	2	36min 17s	36.2833	2177	36	17
	3	57min 55s	57.9167	3475	57	55
	4	35min 41s	35.6833	2141	35	41
	5	34min 50s	34.8333	2090	34	50
	6	68min 42s	68.7	4122	68	42
	average value		45.4222
	standard deviation		14.3403
HD	1	55min 12s	55.2	3312	55	12
	2	55min 20s	55.3333	3320	55	20
	3	75min 54s	75.9	4554	75	54
	4	56min 15s	56.25	3375	56	15
	average value		60.6708
	standard deviation		10.1635
PC	1	26min 55s	26.9167	1615	26	55
	2	58min 22s	58.3667	3502	58	22
	3	46min 50s	46.8333	2810	46	50
	4	29min 53s	29.8833	1793	29	53
	5	64min 20s	64.3333	3860	64	20
	average value		45.2667
	standard deviation		16.6656
		NC	LD	MD	HD	PC
		16.75	21.7667	39.1167	55.2	26.9167
		12.0833	18.1	36.2833	55.3333	58.3667
		21.7667	17.75	57.9167	75.9	46.8333
		25.0333	35.3167	35.6833	56.25	29.8833
		21.9667	42.2667	34.8333		64.3333
			22.0667	68.7
		b	b	a	a	a

## Sheet: Figure 2B-C
	2021.10.28	Test temperature: 25		Humidity: 64%
time to turn around(s)	NC	LD	MD	HD	PC
	2	13	16	32	12
	3	8	20	43	25
	4	12	25	42	22
	3	10	14	46	25
average value	3	10.75	18.75	40.75	21
standard deviation	0.816497	2.21736	4.85627	6.07591	6.16441
	d	c	b	a	b
pole climbing time(s)	NC	LD	MD	HD	PC
	32	20	20	15	21
	21	28	13	15	11
	21	25	19	12	14
	38	24	11	14	16
	33	24	15	7	11
average value	29	24.2	15.6	12.6	14.6
standard deviation	7.64853	2.86356	3.84708	3.36155	4.15933
	a	a	b	b	b
		29	7.64853
		24.2	2.86356
		15.6	3.84708
		12.6	3.36155
		14.6	4.15933

## Sheet: Figure 3
shuttle mode	2021.10.27	Test temperature: 25	Humidity: 64%	Test time: 8min	Stimulation intensity: 0.5mA	Punishment delay: 5s	Punishment time: 10s	Sound prompt: 4s	Interval time: 6s
incubation period	NC	LD	MD	HD	PC
	20.5	15.2	21.7	16.4	19.6
	21.2	22.3	17.9	13.4	7.8
	24	21.9	19.3	12.1	11.3
	20.6	20.9	14.7	8.6	11.3
	25.7	16.6	15.6	11.3	19.7
	22.3	15.9	17.7	7.9	8.3
average value	22.3833	18.8	17.8167	11.6167	13
standard deviation	2.08559	3.23975	2.52699	3.14033	5.35462
	a	b	bc	d	cd
Number of shuttles	NC	LD	MD	HD	PC
	7	14	15	18	13
	6	10	11	17	14
	12	13	14	18	16
	9	11	17	21	17
	9	13	20	21	20
average value	8.6	12.2	15.4	19	16
standard deviation	2.30217	1.64317	3.36155	1.87083	2.73861
	c	b	ab	a	a
active evasion	NC	LD	MD	HD	PC
	2	6	7	8	6
	1	4	6	9	6
	3	5	6	12	8
	1	7	7	13	9
	2	5	11	10	10
average value	1.8	5.4	7.4	10.4	7.8
standard deviation	0.83666	1.14018	2.07364	2.07364	1.78885
	c	b	ab	a	a
Passive escape	NC	LD	MD	HD	PC
	5	8	8	10	7
	5	6	5	8	8	1.78885
	9	8	8	6	8
	8	4	10	8	8
	7	8	9	11	10
average value	6.8	6.8	8	8.6	8.2
standard deviation	1.78885	1.78885	1.87083	1.94936	1.09545
	a	a	a	a	a
Number of errors	NC	LD	MD	HD	PC
	18	14	15	8	12
	18	12	12	12	7	1.09545
	15	12	13	12	12
	15	13	11	13	9
	19	12	11	12	13
average value	17	12.6	12.4	11.4	10.6
standard deviation	1.87083	0.894427	1.67332	1.94936	2.50998
	a	b	b	b	b
						2.50998

## Sheet: Figure 4
			Total distance（cm）	NC	LD	MD	HD	PC
				165.36	403.64	622.99	530.41	488.51
				145.31	550.03	610.31	563.18	576.4
				216.7	408.41	697.16	531	515.84
			average value	175.79	454.027	643.487	541.53	526.917
			standard deviation	36.8201	83.1755	46.9129	18.7518	44.9798
				c	b	a	b	b
			Distance in Zone (%)	NC	LD	MD	HD	PC
				52.66	62.95	72.2	93.77	78.49
				50.89	60.67	78.04	93.52	77.81
				56.56	62.45	72.04	78.1	78.68
			average value	53.37	62.0233	74.0933	88.4633	78.3267
			standard deviation	2.90091	1.19839	3.41885	8.97578	0.45742
				c	b	a	a	a
