# Supplementary material for: The Anti-Fatigue Effect of Glycoprotein from Hairtail Fish (Trichiurus lepturus) on BALB/c Mice
Source: Foods. 2023 Mar 14;12(6):1245. doi: 10.3390/foods12061245 (PMC10048760; doi:10.3390/foods12061245)
Supplement: Supplementary file 1 [file foods-12-01245-s001.zip › Table S3 Body and Organ Weights.xls]

## Sheet: a
		into the animal room	Grouped after 5 days of adaptation	gavage							dissection
groups	number	2021.9.9	2021.9.15	2021.9.16	2021.9.20	2021.9.27	2021.10.4	2021.10.11	2021.10.18	2021.10.25	2021.11.03
NC	1		20.4	20.4	23.2	24.3	25.2	26.8	27.9	28.2	29.1
	2		20.9	20.9	23	25.5	27.1	27.2	26.4	29.3	28.8
	3		20.8	20.8	23.2	24.7	27.3	28.9	29.6	29.7	29.7
	4		22.9	22.9	26.2	28.6	30.1	30.8	31.4	32.5	32.6
	5		18.9	18.9	21.5	23	23.4	24.8	26.4	27.6	27.6
	6		20.3	20.3	23.6	24.7	26.4	26.7	28.1	28.6	29.1
	7		21.3	21.3	24	25.2	27.1	27.8	29.4	30.1	30
	8		20.4	20.4	22.8	23.6	24.7	25.6	27.2	28.1	28.1
	9		21.1	21.1	23.6	25.5	28.3	29	30.6	31.5	33.3
	10		21.2	21.2	23.9	25.1	26.8	27.2	29.4	30.7	30.9
	11		21	21	24.5	25.5	27	27.3	28.1	29.1	28.3
	12		21	21	23	24.1	25.3	25.3	26.8	27.9	27.3
	13		20.5	20.5	22.2	24.4	25.2	26.2	28.9	28.9	29
	14		20.3	20.3	23.5	24.9	25.7	26.4	27.2	27.4	27.4
	15		20.9	20.9	23.8	24.8	26.5	27.3	29.6	30.6	30.1
	16		20.5	20.5	23.1	24.9	26.3	27.2	29.5	29.2	29.4
	average weight		20.775	20.775	23.4438	24.925	26.4	27.1562	28.5312	29.3375	29.4187
	standard deviation			0.800417	1.02565	1.19805	1.55134	1.49263	1.50054	1.44493	1.71045
LD	1		20.5	20.5	20.9	22	23.8	25.1	27	26.9	27.4
	2		19	19	21.1	21.9	24	24.8	26.8	27.9	27.3
	3		20	20	21	22.5	23.4	24.5	25.8	26.6	27.3
	4		20.8	20.8	22.1	24.6	26	27.1	24.9	28.3	27.6
	5		23.1	23.1	23.6	26	26.2	27.3	28.5	29.1	29.1
	6		20.3	20.3	20.8	21.6	22.2	23.5	24.3	25.5	25.2
	7		20.8	20.8	22.7	24	25.4	27.3	28.2	28.6	28.5
	8		19.7	19.7	19.8	21.3	23.8	25.9	27.8	28.9	28.6
	9		20.1	20.1	20.9	22.2	22.9	24.4	25.7	26.2	26.5
	10		19.5	19.5	21.6	22.7	25.2	26.7	27.5	29.1	29.3
	11		21.2	21.2	22.8	22.9	25	26.2	27.6	28.4	29.6
	12		21	21	22.9	23.2	25.4	26.9	27.7	27.9	28.3
	13		21.9	21.9	23.6	24	26	27.3	28	29.7	29.6
	14		20.7	20.7	21	22.7	24.8	25.8	27.1	27.5	29
	average weight		20.6143	20.6143	21.7714	22.9714	24.5786	25.9143	26.9214	27.9	28.0929
	standard deviation			1.0317	1.17698	1.29284	1.2417	1.26725	1.27773	1.22537	1.27669
MD	1		20.3	20.3	21.9	22.9	23.7	24.6	26.5	28.2	28.3
	2		20.4	20.4	22.3	22.3	24.3	24.4	25.6	25.8	26.4
	3		21.3	21.3	23.1	23.3	24.1	25.5	27	28	27.9
	4		20.8	20.8	22.1	24.2	26	27.9	28.1	29	29
	5		18.5	18.5	20.5	21.7	22.8	24.4	25.7	27	27.1
	6		20.2	20.2	22.5	22.9	24.3	25.4	26	27.1	27.4
	7		19.9	19.9	21.5	22.4	24	25.6	26.2	26.7	26.7
	8		20.1	20.1	22.8	24.4	26.8	27.8	29.2	29.2	29.8
	9		19.4	19.4	21	22.6	23.6	24.1	25.8	26.6	27
	10		19.5	19.5	20.2	21.5	23.4	24.5	26.5	26.9	27.4
	11		20.7	20.7	22.7	23.6	25	27.2	29	29.4	30.1
	12		21.1	21.1	23.6	24.2	25.5	26.6	28.5	29.2	30
	13		20.8	20.8	23	23.8	24.3	25.3	27.1	27.8	28
	14		21.1	21.1	23.6	24.3	24.3	24.8	27.8	28.3	29.1
	average weight		20.2929	20.2929	22.2	23.15	24.4357	25.5786	27.0714	27.8	28.1571
	standard deviation			0.77704	1.07417	0.971715	1.06887	1.29507	1.24371	1.1422	1.25251
HD	1		18.9	18.9	22.1	21.8	22.8	23.7	25.8	27.4	27.2
	2		19.7	19.7	20.7	21.1	22.7	22.1	23.5	24.7	24.9
	3		19.6	19.6	21.1	21.6	23.4	24.3	26.3	27.4	27.1
	4		20.9	20.9	22.2	24.2	26.6	28	28.6	29.5	29.6
	5		22.8	22.8	23.4	24.1	26	28.7	30.1	31.3	32
	6		20	20	23.5	23.2	24.2	25.2	27	27.6	27.9
	7		20.6	20.6	23.9	24.1	26.8	27.3	27.8	29.4	28.8
	8		20.4	20.4	22.6	23.8	25.3	26.1	27.9	28.6	28.8
	9		20.4	20.4	21.3	22.2	23.5	23.9	25.2	26	26.1
	10		19.5	19.5	22.1	22	22.9	24.5	26.8	27.9	28.7
	11		21.6	21.6	23	25.1	26.8	28.4	29.4	30.1	30.1
	12		20.6	20.6	22.6	23.1	23.9	25.7	27.1	27	27.9
	13		21.4	21.4	22.8	23.4	24.4	25.9	27.7	28.8	28.7
	14		21	21	22.3	24.1	25.9	26.4	28.3	28.9	29.3
	average weight		20.5286	20.5286	22.4	23.1286	24.6571	25.7286	27.25	28.1857	28.3643
	standard deviation			1.00033	0.923205	1.20092	1.54059	1.93487	1.71318	1.70107	1.74867
PC	1		20.4	20.4	22.5	22.5	23.5	25.3	26.9	26.7	27.4
	2		20.9	20.9	22.5	21.8	22.4	22.3	26	25.1	25.8
	3		19	19	21.8	22.3	23.3	25.6	26.4	27.4	28.5
	4		20.2	20.2	23.1	24.2	25.3	26.3	27.2	27.6	28.1
	5		22.7	22.7	24.5	25.1	26.3	27.3	28.4	28.8	29.4
	6		20.3	20.3	21.6	23.2	25.3	26.7	27.5	28.4	28.4
	7		19.6	19.6	21.3	21.8	23.5	24.6	25.9	28	27.2
	8		19.9	19.9	21	21.2	23	24.7	26.7	27.3	28.1
	9		20.2	20.2	23.3	24	25.3	26.6	27.5	28.4	28.5
	10		20	20	22.7	22.2	24.1	26	27.1	28	27.5
	11		21.1	21.1	23.8	23.7	25.2	27.2	29.1	28.9	30.1
	12		21.5	21.5	24.5	24.7	26.5	27.5	29.3	29.3	29.3
	13		21.2	21.2	24.6	25.1	25.6	26.4	28.4	29.6	29.7
	14		21	21	23.6	23.9	24.3	25.8	27.5	27.2	27.7
	average weight		20.5714	20.5714	22.9143	23.2643	24.5429	25.8786	27.4214	27.9071	28.2643
	standard deviation			0.916875	1.20694	1.30125	1.27504	1.3673	1.05988	1.16518	1.13788

## Sheet: b
groups	body weight	brain weight	liver weight	gastrocnemius weight	Brain Index (%)	Liver index (%)	Gastrocnemius index (%)
NC	28.3	0.38	1.39	0.31	1.34276	4.91166	1.09541
	29.7	0.45	1.31	0.32	1.51515	4.41077	1.07744
	30.6	0.4	1.42	0.35	1.30719	4.64052	1.14379
	33.1	0.43	1.51	0.36	1.29909	4.56193	1.08761
	27.6	0.38	1.43	0.31	1.37681	5.18116	1.12319
	28.3	0.33	1.32	0.31	1.16608	4.66431	1.09541
	29.8	0.36	1.38	0.34	1.20805	4.63087	1.14094
	28.6	0.35	1.34	0.32	1.22378	4.68531	1.11888
	31.1	0.42	1.49	0.36	1.35048	4.791	1.15756
	29.7	0.4	1.44	0.34	1.3468	4.84848	1.14478
	29.2	0.37	1.33	0.31	1.26712	4.55479	1.06164
	27.9	0.35	1.34	0.32	1.25448	4.80287	1.14695
	29.5	0.37	1.48	0.32	1.25424	5.01695	1.08475
	27.4	0.38	1.34	0.31	1.38686	4.89051	1.13139
	30.1	0.39	1.36	0.33	1.29568	4.51827	1.09635
	29.7	0.44	1.32	0.35	1.48148	4.44444	1.17845
average		0.3875	1.3875	0.32875	1.31725	4.72212	1.11778
standard deviation		0.0341565	0.0661816	0.0185742	0.0938055	0.212617	0.0331785
LD	28	0.34	1.36	0.31	1.21429	4.85714	1.10714
	28.3	0.42	1.38	0.32	1.4841	4.87633	1.13074
	26.9	0.38	1.23	0.29	1.41264	4.57249	1.07807
	29	0.38	1.39	0.34	1.31034	4.7931	1.17241
	29.9	0.37	1.41	0.34	1.23746	4.71572	1.13712
	25.3	0.36	1.33	0.29	1.42292	5.25692	1.14625
	29.3	0.41	1.37	0.33	1.39932	4.67577	1.12628
	28.3	0.35	1.18	0.32	1.23675	4.16961	1.13074
	26.3	0.37	1.31	0.28	1.40684	4.98099	1.06464
	29.1	0.42	1.36	0.31	1.4433	4.67354	1.06529
	28.3	0.35	1.34	0.31	1.23675	4.73498	1.09541
	28.8	0.38	1.37	0.28	1.31944	4.75694	0.972222
	29.7	0.38	1.42	0.39	1.27946	4.78114	1.31313
	29.5	0.37	1.39	0.35	1.25424	4.71186	1.18644
average		0.377143	1.34571	0.318571	1.3327	4.75404	1.12328
standard deviation		0.0249395	0.0672211	0.030346	0.0923172	0.235826	0.076454
MD	29.8	0.45	1.39	0.32	1.51007	4.66443	1.07383
	26.9	0.38	1.28	0.29	1.41264	4.75836	1.07807
	29.1	0.37	1.47	0.33	1.27148	5.05155	1.13402
	29.8	0.43	1.33	0.35	1.44295	4.46309	1.1745
	27	0.42	1.27	0.31	1.55556	4.7037	1.14815
	27.8	0.38	1.37	0.31	1.36691	4.92806	1.11511
	27.3	0.37	1.28	0.31	1.35531	4.68864	1.13553
	29.8	0.38	1.36	0.36	1.27517	4.56376	1.20805
	26.6	0.38	1.26	0.31	1.42857	4.73684	1.16541
	28.2	0.36	1.29	0.32	1.2766	4.57447	1.13475
	30.5	0.39	1.54	0.35	1.27869	5.04918	1.14754
	30.1	0.41	1.49	0.38	1.36213	4.95017	1.26246
	28.7	0.35	1.37	0.31	1.21951	4.77352	1.08014
	29.1	0.36	1.36	0.31	1.23711	4.67354	1.06529
average		0.387857	1.36143	0.325714	1.35662	4.75566	1.13735
standard deviation		0.0291359	0.0873417	0.0250275	0.103206	0.179626	0.0551712
HD	27.4	0.34	1.39	0.31	1.24088	5.07299	1.13139
	25.2	0.37	1.28	0.31	1.46825	5.07937	1.23016
	27.4	0.43	1.32	0.33	1.56934	4.81752	1.20438
	30	0.41	1.48	0.39	1.36667	4.93333	1.3
	32.1	0.45	1.55	0.37	1.40187	4.82866	1.15265
	27.9	0.37	1.25	0.29	1.32616	4.48029	1.03943
	29	0.38	1.37	0.37	1.31034	4.72414	1.27586
	29.1	0.37	1.35	0.35	1.27148	4.63918	1.20275
	26.3	0.39	1.29	0.29	1.48289	4.90494	1.10266
	28.5	0.36	1.36	0.32	1.26316	4.77193	1.12281
	30.4	0.45	1.39	0.35	1.48026	4.57237	1.15132
	28.9	0.35	1.34	0.34	1.21107	4.63668	1.17647
	29	0.35	1.42	0.31	1.2069	4.89655	1.06897
	30	0.43	1.47	0.39	1.43333	4.9	1.3
average		0.389286	1.37571	0.337143	1.35947	4.80414	1.17563
standard deviation		0.0379198	0.083271	0.0340652	0.115331	0.178603	0.0816364
PC	27.8	0.38	1.48	0.33	1.36691	5.32374	1.18705
	25.6	0.35	1.24	0.26	1.36719	4.84375	1.01562
	27.8	0.37	1.28	0.29	1.33094	4.60432	1.04317
	28.9	0.39	1.31	0.34	1.34948	4.53287	1.17647
	29.5	0.42	1.33	0.37	1.42373	4.50847	1.25424
	28.7	0.39	1.38	0.32	1.35889	4.80836	1.11498
	27.5	0.35	1.32	0.31	1.27273	4.8	1.12727
	28.1	0.34	1.41	0.34	1.20996	5.01779	1.20996
	28.8	0.36	1.28	0.41	1.25	4.44444	1.42361
	28.7	0.39	1.37	0.29	1.35889	4.77352	1.01045
	29.8	0.42	1.39	0.33	1.4094	4.66443	1.10738
	30.2	0.43	1.31	0.31	1.42384	4.33775	1.02649
	30.8	0.45	1.42	0.37	1.46104	4.61039	1.2013
	28.5	0.33	1.32	0.32	1.15789	4.63158	1.12281
average		0.383571	1.34571	0.327857	1.33863	4.70724	1.14434
standard deviation		0.0362909	0.0652468	0.0380644	0.0870568	0.251366	0.111658
