# Supplementary material for: The Anti-Fatigue Effect of Glycoprotein from Hairtail Fish (Trichiurus lepturus) on BALB/c Mice
Source: Foods. 2023 Mar 14;12(6):1245. doi: 10.3390/foods12061245 (PMC10048760; doi:10.3390/foods12061245)
Supplement: Supplementary file 1 [file foods-12-01245-s001.zip › Table S4 Biochemical Indexes Related to Anti-Fatigue Activity.xlsx]

## Sheet: Figure 5A
U/L	NC	LD	MD	HD	PC
	983	946	727	636	667
	979	789	802	656	770
	926	797	863	662	822
average	962.667	867.5	832.5	659	718.5
standard deviation	31.8172	111.016	43.1335	4.24264	72.832
	a	b	b	c	bc

## Sheet: Figure 5B
			Measurement
mmol/L	blank	standard	NC	LD	MD	HD	PC
	0.095	0.299	0.658	0.591	0.547	0.499	0.545
	0.089	0.303	0.616	0.611	0.555	0.509	0.55
	0.092	0.305	0.624	0.608	0.545	0.512	0.55
average	0.092	0.302333	0.632667	0.603333	0.549	0.506667	0.548333
standard deviation	0.003	0.00305505	0.022301	0.0107858	0.0052915	0.00680686	0.00288675
LD=3(Measurement-blank)/(standard-blank)		1	8.08571	7.12857	6.5	5.81429	6.47143
		2	7.48571	7.41429	6.61429	5.95714	6.54286
		3	7.6	7.37143	6.47143	6	6.54286
average			7.72381	7.30476	6.52857	5.92381	6.51905
standard deviation			0.318585	0.154083	0.0755929	0.0972408	0.0412393
			a	a	b	c	b
			7.72381	7.30476	6.52857	5.92381	6.51905
			7.72381
			7.30476
			6.52857
			5.92381
			6.51905

## Sheet: Figure 5C
mmol/L	NC	LD	MD	HD	PC
	7.8	8.1	7.6	6.6	7
	8.7	8.1	6.1	6.2	6.7
	8.3	7.6	6.00	6.5	5.60
average	8.26667	7.93333	6.85	6.43333	6.85
standard deviation	0.450925	0.288675	1.06066	0.208167	0.212132
	a	ab	bc	c	c

## Sheet: Figure 5D
U/L	NC	LD	MD	HD	PC
	764	766	566	484	439
	721	609	665	441	520
	813	766	621	484	576
average	767	713.667	617.333	462.5	479.5
standard deviation	65.0538	90.644	49.6017	30.4056	57.2756
	a	ab	bc	d	cd

## Sheet: Figure 6A
			Measurement
mg/g	A1	A2	NC	LD	MD	HD	PC
	0.144	0.769	0.521	0.61	0.953	1.281	1.264
	0.131	0.808	0.566	0.651	1.003	1.301	1.241
	0.132	0.819	0.571	0.692	0.986	1.308	1.297
average	0.135667	0.798667	0.552667	0.651	0.980667	1.29667	1.26733
standard deviation	0.00723418	0.0262742	0.0275379	0.041	0.0254231	0.0140119	0.0281484
w			0.2062	0.2321	0.2424	0.2059	0.1927
0.45*(Measurement-0.136)/0.663/w		1	1.26728	1.38612	2.28764	3.7744	4.19054
		2	1.4154	1.50602	2.42765	3.84033	4.10509
		3	1.43186	1.62592	2.38005	3.86341	4.31313
		average	1.37151	1.50602	2.36511	3.82605	4.20292
		standard deviation	0.0906443	0.119897	0.071186	0.0461891	0.104572
			d	d	c	b	a
					1.72446	2.78966

## Sheet: Figure 6B
			Measurement
mg/g	A1	A2	NC	LD	MD	HD	PC
	0.123	0.914	0.227	0.233	0.35	0.435	0.437
	0.125	0.962	0.234	0.231	0.346	0.421	0.446
	0.128	0.944	0.23	0.238	0.35	0.423	0.435
average	0.125333	0.94	0.230333	0.234	0.348667	0.426333	0.439333
standard deviation	0.00251661	0.0242487	0.00351188	0.00360555	0.0023094	0.00757188	0.00585947
w			0.1672	0.1559	0.1699	0.1512	0.1692
0.45*(Measurement-0.125)/0.815/w		1	0.336836	0.382501	0.731213	1.13205	1.01814
		2	0.359952	0.375418	0.718214	1.08092	1.04751
		3	0.346743	0.400209	0.731213	1.08823	1.01162
		average	0.347844	0.386043	0.72688	1.1004	1.02576
		standard deviation	0.0115974	0.0127697	0.00750518	0.0276507	0.0191211
			e	d	c	a	b

## Sheet: Figure 7A、E
	brain									serum
		blank	NC	LD	MD	HD	PC				blank	NC	LD	MD	HD	PC
	A450	0.052	0.065	0.097	0.112	0.104	0.097			A450	0.052	0.459	0.359	0.292	0.444	0.363
	A532	0.043	0.198	0.171	0.157	0.133	0.147			A532	0.043	0.485	0.373	0.344	0.4	0.343
	A600	0.04	0.044	0.042	0.045	0.041	0.041			A600	0.04	0.149	0.102	0.082	0.146	0.112
	A450	0.051	0.065	0.098	0.112	0.104	0.098			A450	0.051	0.489	0.386	0.297	0.45	0.381
	A532	0.042	0.201	0.172	0.16	0.132	0.147			A532	0.042	0.512	0.395	0.347	0.409	0.36
	A600	0.037	0.043	0.043	0.043	0.041	0.04			A600	0.037	0.16	0.116	0.088	0.143	0.116
	A450	0.051	0.068	0.101	0.111	0.105	0.096			A450	0.051	0.548	0.361	0.291	0.43	0.347
	A532	0.048	0.194	0.171	0.16	0.138	0.149			A532	0.048	0.546	0.362	0.331	0.385	0.327
	A600	0.041	0.046	0.043	0.043	0.043	0.042			A600	0.047	0.204	0.126	0.096	0.161	0.12
	W		0.1202	0.1111	0.1308	0.127	0.1221
	δA450		0.013	0.045	0.06	0.052	0.045			δA450		0.407	0.307	0.24	0.392	0.311
	δA532		0.155	0.128	0.114	0.09	0.104			δA532		0.442	0.33	0.301	0.357	0.3
	δA600		0.004	0.002	0.005	0.001	0.001			δA600		0.109	0.062	0.042	0.106	0.072
	MDA1		79.6323	67.9253	47.8326	39.9189	49.656			MDA1		16.2282	13.3257	13.6095	11.1327	10.6941
	W		0.1202	0.1111	0.1308	0.127	0.1221
	δA450		0.014	0.047	0.061	0.053	0.047			δA450		0.438	0.335	0.246	0.399	0.33
	δA532		0.159	0.13	0.118	0.09	0.105			δA532		0.47	0.353	0.305	0.367	0.318
	δA600		0.006	0.006	0.006	0.004	0.003			δA600		0.123	0.079	0.051	0.106	0.079
	MDA2		80.5982	66.532	49.2133	38.2937	48.9165			MDA2		16.7313	13.3515	13.2096	11.6874	11.1585
	W		0.1202	0.1111	0.1308	0.127	0.1221
	δA450		0.017	0.05	0.06	0.054	0.045			δA450		0.497	0.31	0.24	0.379	0.296
	δA532		0.146	0.123	0.112	0.09	0.101			δA532		0.498	0.314	0.283	0.337	0.279
	δA600		0.005	0.002	0.002	0.002	0.001			δA600		0.163	0.085	0.055	0.12	0.079
	MDA3		73.8369	64.4419	48.3257	39.2079	48.0713			MDA3		15.1962	10.7715	11.61	9.1074	9.0816
		MDA1	79.6323	67.9253	47.8326	39.9189	49.656				MDA1	16.2282	13.3257	13.6095	11.1327	10.6941
		MDA2	80.5982	66.532	49.2133	38.2937	48.9165				MDA2	16.7313	13.3515	13.2096	11.6874	11.1585
		MDA3	73.8369	64.4419	48.3257	39.2079	48.0713				MDA3	15.1962	10.7715	11.61	9.1074	9.0816
	average		78.0225	66.2997	48.4572	39.1402	48.8812			average		16.0519	12.4829	12.8097	10.6425	10.3114
	standard deviation		3.6568	1.75325	0.699697	0.814712	0.79297			standard deviation		0.782588	1.48217	1.05804	1.35806	1.09006
			a	b	c	d	c					a	bc	b	bc	c
				0.150248	0.378933	0.498348
												16.0519	0.782588
												12.4829	1.48217
												12.8097	1.05804
												10.6425	1.35806
												10.3114	1.09006

## Sheet: Figure 7B、F
U/mL	Time	serum1						serum2						serum3
	00:00:00	3.589	3.494	3.272	3.394	3.485		3.611	3.446	3.341	3.243	3.165		3.722	3.28	3.529	3.453	3.131
	00:01:00	3.534	3.446	3.208	3.302	3.394		3.56	3.402	3.284	3.157	3.075		3.669	3.225	3.463	3.369	3.041
△A		0.055	0.048	0.064	0.092	0.091		0.051	0.044	0.057	0.086	0.09		0.053	0.055	0.066	0.084	0.09
CAT=459*△A		25.245	22.032	29.376	42.228	41.769		23.409	20.196	26.163	39.474	41.31		24.327	25.245	30.294	38.556	41.31
	CAT1	25.245	22.032	29.376	42.228	41.769
	CAT2	23.409	20.196	26.163	39.474	41.31
	CAT3	24.327	25.245	30.294	38.556	41.31
	average	24.327	22.491	28.611	40.086	41.463
	standard deviation	0.918	2.5556	2.16915	1.91097	0.265004
		c	c	b	a	a
U/mL	Time	brain1						brain2						brain3
	00:00:00	1.081	1.343	1.237	1.296	1.23		1.195	1.318	1.282	0.807	1.216		1.173	1.275	1.2	1.216	1.244
	00:01:00	1.051	1.316	1.203	1.255	1.19		1.169	1.29	1.247	0.767	1.177		1.15	1.254	1.162	1.178	1.206
△A		0.03	0.027	0.034	0.041	0.04		0.026	0.028	0.035	0.04	0.039		0.023	0.021	0.038	0.038	0.038
CAT=459*△A		13.77	12.393	15.606	18.819	18.36		11.934	12.852	16.065	18.36	17.901		10.557	9.639	17.442	17.442	17.442
	CAT1	13.77	12.393	15.606	18.819	18.36
	CAT2	11.934	12.852	16.065	18.36	17.901
	CAT3	10.557	9.639	17.442	17.442	17.442
	average	12.087	11.628	16.371	18.207	17.901
	standard deviation	1.61196	1.73775	0.955485	0.701134	0.459
		b	b	a	a	a

## Sheet: Figure 7C、G
	serum										brain
	blank	standard	NC	LD	MD	HD	PC				blank	standard	NC	LD	MD	HD	PC
	0.079	0.363	0.076	0.075	0.073	0.07	0.073	Measurement			0.059	0.363	0.112	0.102	0.103	0.101	0.103	Measurement
	0.058	0.351	0.071	0.079	0.073	0.069	0.076				0.06	0.351	0.113	0.109	0.107	0.102	0.103
	0.061		0.073	0.079	0.074	0.068	0.073				0.062		0.113	0.104	0.103	0.101	0.108
			0.09	0.099	0.092	0.092	0.096	control					0.137	0.131	0.14	0.136	0.131	control
			0.083	0.099	0.095	0.098	0.098						0.138	0.142	0.141	0.139	0.132
			0.09	0.1	0.096	0.093	0.098						0.137	0.139	0.139	0.137	0.135
average	0.066	0.357	0.0733333	0.0776667	0.0733333	0.069	0.074			average	0.0603333	0.357	0.112667	0.105	0.104333	0.101333	0.104667
standard deviation	0.0113578	0.00848528	0.00251661	0.0023094	0.00057735	0.001	0.00173205			standard deviation	0.00152753	0.00848528	0.00057735	0.00360555	0.0023094	0.00057735	0.00288675
△A	0.291									△A	0.296667
										W			0.0539	0.0642	0.0705	0.067	0.05
GPX			9.62199	16.4948	13.0584	15.1203	15.8076			GPX			312.685	304.522	353.809	352.168	377.524
			8.24742	13.7457	15.1203	19.9313	15.1203						312.685	346.526	325.122	372.292	391.007
			11.6838	14.433	15.1203	17.1821	17.1821						300.178	367.527	344.247	362.23	364.041
		average	9.85109	14.8912	14.433	17.4112	16.0367					average	308.516	339.525	341.059	362.23	377.524
		standard deviation	1.72963	1.4307	1.19041	2.41367	1.04985					standard deviation	7.22116	32.0804	14.6068	10.0619	13.483
			b	a	a	a	a						c	bc	b	ab	a
			9.85109	1.72963									308.516	7.22116
			14.8912	1.4307									339.525	32.0804
			14.433	1.19041									341.059	14.6068
			17.4112	2.41367									362.23	10.0619
			16.0367	1.04985									377.524	13.483

## Sheet: Figure 7D、H
	brain										serum
	blank1	blank2	NC	LD	MD	HD	PC				blank1	blank2	NC	LD	MD	HD	PC
	0.509	0.042	0.348	0.324	0.33	0.316	0.311	Measurement			0.509	0.042	0.419	0.409	0.39	0.383	0.386	Measurement
	0.507	0.042	0.35	0.313	0.322	0.314	0.316				0.507	0.042	0.413	0.401	0.388	0.388	0.392
	0.503	0.042	0.347	0.307	0.336	0.317	0.31				0.503	0.042	0.411	0.402	0.389	0.385	0.387
			0.081	0.064	0.06	0.069	0.067	control					0.089	0.085	0.098	0.106	0.091	control
			0.077	0.067	0.061	0.068	0.071						0.086	0.086	0.097	0.11	0.094
			0.065	0.072	0.065	0.068	0.069						0.093	0.092	0.095	0.104	0.091
average	0.506333	0.042	0.348333	0.314667	0.329333	0.315667	0.312333			average	0.506333	0.042	0.414333	0.404	0.389	0.385333	0.388333
standard deviation	0.00305505	0	0.00152753	0.00862168	0.00702377	0.00152753	0.00321455			standard deviation	0.00305505	0	0.00416333	0.0043589	0.001	0.00251661	0.00321455
△A	0.464333									△A	0.464333
Inhibition percentage			0.425102	0.440174	0.418642	0.468165	0.474625			Inhibition percentage			0.289452	0.302371	0.371272	0.40357	0.364813
			0.412183	0.470318	0.438021	0.470318	0.472472						0.295911	0.321749	0.373425	0.401417	0.358353
			0.392804	0.494003	0.416489	0.463859	0.481084						0.31529	0.332515	0.366966	0.394957	0.36266
W			0.1115	0.1252	0.1104	0.1022	0.1277
SOD			73.6786	69.772	72.4677	95.6942	78.5967			SOD			4.52581	4.81536	6.56061	7.5175	6.38091
			69.8693	78.7929	78.4367	96.5251	77.9207						4.66926	5.27037	6.62133	7.45049	6.20482
			64.4594	86.6347	71.829	94.0524	80.658						5.11584	5.53457	6.4404	7.25234	6.32182
		average	69.3358	78.3999	74.2445	95.4239	79.0585					average	4.7703	5.20677	6.54078	7.40678	6.30251
		standard deviation	4.63267	8.43825	3.64463	1.25831	1.42588					standard deviation	0.30772	0.363799	0.0920813	0.13788	0.0896141
			c	bc	bc	a	b						d	d	b	a	c
			69.3358	4.63267									4.7703	0.30772
			78.3999	8.43825									5.20677	0.363799
			74.2445	3.64463									6.54078	0.0920813
			95.4239	1.25831									7.40678	0.13788
			79.0585	1.42588									6.30251	0.0896141
